# Supplementary material for: Effect of Long-Term Adaptation to Cold and Short-Term Cooling on the Expression of the TRPM2 Ion Channel Gene in the Hypothalamus of Rats
Source: Curr Issues Mol Biol. 2023 Jan 20;45(2):1002–11. doi: 10.3390/cimb45020065 (PMC9955288; doi:10.3390/cimb45020065)
Supplement: Supplementary file 1 [file cimb-45-00065-s001.zip]

Archive with 1 entries (1 files):
- cimb-2112570-supplementary.pdf
